# Supplementary material for: Pulmonary Safety Profile of Esc Peptides and Esc-Peptide-Loaded Poly(lactide-co-glycolide) Nanoparticles: A Promising Therapeutic Approach for Local Treatment of Lung Infectious Diseases
Source: Pharmaceutics. 2022 Oct 26;14(11):2297. doi: 10.3390/pharmaceutics14112297 (PMC9697339; doi:10.3390/pharmaceutics14112297)
Supplement: Supplementary file 1 [file pharmaceutics-14-02297-s001.zip]

Archive with 1 entries (1 files):
- pharmaceutics-1947874-supplementary.pdf
